# Supplementary material for: Virtual Cocrystal Screening of Adefovir Dipivoxyl: Identification of New Solid Forms with Improved Dissolution and Permeation Profiles
Source: Pharmaceutics. 2022 Oct 27;14(11):2310. doi: 10.3390/pharmaceutics14112310 (PMC9692677; doi:10.3390/pharmaceutics14112310)
Supplement: Supplementary file 1 [file pharmaceutics-14-02310-s001.zip]

Archive with 1 entries (1 files):
- pharmaceutics-1935014-supplementary.pdf
